# Supplementary material for: Imbalance between Omega-6 and Omega-3 Polyunsaturated Fatty Acids in Early Pregnancy Is Predictive of Postpartum Depression in a Belgian Cohort
Source: Nutrients. 2019 Apr 18;11(4):876. doi: 10.3390/nu11040876 (PMC6521039; doi:10.3390/nu11040876)
Supplement: Supplementary file 1 [file nutrients-11-00876-s001.zip]

Archive with 3 entries (3 files):
- Table S1.docx
- Table S2.docx
- Table S3 revised.docx
